# Supplementary material for: An In Vitro Study of Saffron Carotenoids: The Effect of Crocin Extracts and Dimethylcrocetin on Cancer Cell Lines
Source: Antioxidants (Basel). 2022 May 28;11(6):1074. doi: 10.3390/antiox11061074 (PMC9220052; doi:10.3390/antiox11061074)
Supplement: Supplementary file 1 [file antioxidants-11-01074-s001.zip]

Archive with 1 entries (1 files):
- antioxidants-1662481-supplementary.pdf
